# Supplementary material for: Recommendations for the use of long-term experience sampling in bipolar disorder care: a qualitative study of patient and clinician experiences
Source: Int J Bipolar Disord. 2020 Dec 1;8:38. doi: 10.1186/s40345-020-00201-5 (PMC7704990; doi:10.1186/s40345-020-00201-5)
Supplement: Supplementary file 2 — Additional file 2. R code for the feedback report. [file 40345_2020_201_MOESM2_ESM.txt]

###########################################
#### Supplementary materials for ##########
#### Long-term experience sampling ########
######  in the treatment of ###############
######### bipolar disorder ################
############## Bos et al. #################
###########################################

#libaries
library(truncnorm)
library(tidyverse)
library(autovarCore)

##########################################
########## create data set ###############
##########################################


#set seed so the numbers remain the same
set.seed(16)

#simulate five esm variables that change over time
#average no of assessments was 491, we stick close to that number here
simvar1<-c(rtruncnorm(250,a=0, b=100, mean=20,sd=22),rtruncnorm(250,a=0, b=100, mean=60,sd=22)) 
simvar2<-c(rtruncnorm(350,a=0, b=100, mean=58,sd=10),rtruncnorm(150,a=0, b=100, mean=40,sd=10))

#now some variables that might signal a manic episode
simvar3<-c(rtruncnorm(370,a=0, b=100, mean=8,sd=13),rtruncnorm(50,a=0, b=100, mean=55,sd=15),
           rtruncnorm(80,a=0, b=100, mean=8,sd=13))
simvar4<-c(rtruncnorm(360,a=0, b=100, mean=15,sd=11),rtruncnorm(60,a=0, b=100, mean=50,sd=15),
           rtruncnorm(80,a=0, b=100, mean=15,sd=11))
simvar5<-c(rtruncnorm(360,a=0, b=100, mean=15,sd=11),rtruncnorm(60,a=0, b=100, mean=30,sd=12),
           rtruncnorm(80,a=0, b=100, mean=15,sd=11))

#create variables to indicate time, beep number and day number
time<-c(1:500)
beepno<-rep(1:5,times=100)
dayno<-rep(1:100,each=5)

#create date variable, we need it for some of the plots
#note that this does not really correspond to our 5x3h schedule, but that doesn't matter for our purposes
date<-seq(
          from=as.POSIXct("2022-05-01 0","%Y-%m-%d %H",tz="UTC"),
          length.out = 500,
          by="hour")

#knit everything together in datafile
simdata<-as.data.frame(cbind(time,beepno,dayno,simvar1,simvar2,simvar3,simvar4,simvar5,date))

#let's simulate some missingness, close to the 76% average compliance rate in our sample
c_names = c("simvar1","simvar2","simvar3","simvar4","simvar5")
prc_missing = 0.24 
n_remove = prc_missing*nrow(simdata)

simdata_mis<-simdata %>%
  gather(var,value,-time) %>%                     #reshape data
  sample_frac(1)%>%
  group_by(var)%>%
  mutate(value=ifelse(var%in% c_names&row_number()<=n_remove,NA,value))%>%
  spread(var,value)                               #reshape to original format

#name variables
variables<-c("time", "beepno", "dayno","cheerful","down","agitation","distracted","thoughts racing")
lables.main<-c("time", "beepno", "dayno","I feel cheerful","I feel down","I feel agitated","I am easily distracted","My thoughts are racing")
lables.under<-c("time","beepno","dayno","Not at all","Not at all", "Not at all","Not at all","Not at all")
lables.above<-c("time","beepno","dayno","Very much","Very much", "Very much","Very much","Very much")

##########################################
######### GRAPH 1: Missingness ###########
##########################################

#create subsets for the different time points
times<-c("10.00","13.00","16.00","19.00","22.00")

p1<-subset(simdata_mis,beepno==1)
p2<-subset(simdata_mis,beepno==2)
p3<-subset(simdata_mis,beepno==3)
p4<-subset(simdata_mis,beepno==4)
p5<-subset(simdata_mis,beepno==5)

#calculate percentage completed entries per beep
p1miss<-100-(sum(is.na(p1$simvar1))/nrow(p1))*100
p2miss<-100-(sum(is.na(p2$simvar1))/nrow(p2))*100
p3miss<-100-(sum(is.na(p3$simvar1))/nrow(p3))*100
p4miss<-100-(sum(is.na(p4$simvar1))/nrow(p4))*100
p5miss<-100-(sum(is.na(p5$simvar1))/nrow(p5))*100

plot.miss<-c(p1miss,p2miss,p3miss,p4miss,p5miss)
barplot(plot.miss,main="Percentage completed assessments",names=times,cex.main=2,ylim=c(0,100), col = "chocolate1")

##########################################
######### GRAPH 2: Time of day ###########
##########################################

#for diurnal variation, we make bar plots with error margins so we can see whether differences
  #are significant

alpha<-0.05 #for 95% CIs
treatment=as.factor(times)
n=tapply(simdata_mis$simvar1,simdata$beepno,length) #calculate number of observations

mean.simvar1<-as.numeric(tapply(simdata$simvar1,simdata$beepno,mean,na.rm=T)) #calculate mean
sd.simvar1<-as.numeric(tapply(simdata$simvar1,simdata$beepno,sd,na.rm=T)) #calculate sd
sem.simvar1<-as.numeric(sd.simvar1/sqrt(n)) #calculate standard error of mean
margerr.simvar1<-as.numeric(qt(1-alpha/2,d=n)*sem.simvar1) #calculate margin of error
data.simvar1<-as.data.frame(cbind(treatment,mean.simvar1,sd.simvar1,sem.simvar1,margerr.simvar1))

#for demonstration purposes, we make another graph with large diurnal variation
mean.simdem<-c(33.1,44.3,55.8,49.2,22.1)
sd.simdem<-c(14.9,12.3,11.0,11.9,13.3)
margerr.simdem<-as.numeric(qt(1-alpha/2,d=n)*sem.simvar1)

#Now plot the info in GGplot
ggplot(data.simvar1, aes(x = treatment, y = mean.simdem)) +  
  geom_bar(position = position_dodge(), stat="identity", fill="chartreuse3") + 
  geom_errorbar(aes(ymin=mean.simdem-margerr.simdem, ymax=mean.simdem+margerr.simdem)) +
  scale_y_continuous(name="I feel down",limits=c(0,100),breaks=c(0,20,40,60,80,100))+
  scale_x_discrete(name="",limits=times)+
  theme(text=element_text(size=20)) #enlarge axis text

######################################################
######### GRAPH 3: Frequency of activities ###########
######################################################

#make data frame
act<-c(rtruncnorm(13,a=0, b=100, mean=50,sd=10)) 
act_names=c("Sleeping", "Household chores/groceries", "Working/studying", "Doing sports", "Something relaxed", "Hobby", 
            "A trip", "Something together with others","Self-care", "Resting/nothing", "Something intimate", "On the way", 
            "Something else")
act_dt1<-as.data.frame(cbind(act_names,as.numeric(act)))
act_dt1$V2<-as.numeric(as.character(act_dt1$V2))
act_dt<-act_dt1[order(-act_dt1$V2),]

act_col<-c("chartreuse", "brown1","blue","yellow","darkgreen","deepskyblue","darkorange",
           "darkred","darkslategray1","gray44","olivedrab1", "deeppink","turquoise1")

#make the plot
ggplot(act_dt,aes(x=reorder(act_names,V2),y=V2))+
  geom_bar(stat="identity",fill=rev(rainbow(13)))+
  scale_y_continuous(name="Percentage",limits=c(0,100),breaks=c(0,20,40,60,80,100))+
  scale_x_discrete(name="")+
  labs(x="act_names")+
  coord_flip()+
  theme(text=element_text(size=20)) #enlarge axis text

######################################################
######### GRAPH 3: Mood during activities ############
######################################################

#make data frame
act_names=c("Sleeping", "Household chores/groceries", "Working/studying", "Doing sports", "Something relaxed", "Hobby", 
            "A trip", "Something together with others","Self-care", "Resting/nothing", "Something intimate", "On the way", 
            "Something else")

act_affect1<-c(rtruncnorm(13,a=0, b=100, mean=50,sd=10)) 
act_aff<-as.data.frame(cbind(act_names,as.numeric(act_affect1)))

#define position of categories in the plot
act_col<-c("chartreuse", "brown1","blue","yellow","darkgreen","deepskyblue","darkorange",
           "darkred","darkslategray1","gray44","olivedrab1", "deeppink","turquoise1")

#make the plot
ggplot(act_aff,aes(act_names,act_affect1))+
  geom_bar(stat="identity",fill=rev(rainbow(13)))+
  scale_y_continuous(name="Cheerfulness",limits=c(0,100),breaks=c(0,20,40,60,80,100))+
  scale_x_discrete(name="",limits=rev(act_aff$act_names))+
  labs(x="act_names")+
  coord_flip()+
  theme(text=element_text(size=20)) #enlarge axis text

######################################################
########## GRAPH 4: Weekly questionnaires ############
######################################################

##mania
asrm_val<-c(4, 2, 3, 1, 0, 2, 4, 1, 2, 6, 1, 1, 1, 1,0)
asrmdate<-c("May 1 2022", "May 8 2022","May 15 2022",'May 22 2022',"May 29 2022","June 5 2022","June 12 2022",
            "June 19 2022","June 26 2022","July 3 2022","July 10 2022","July 17 2022","July 24 2022","July 31 2022",
            "August 7 2022")
asrmdate.class<-as.Date(c("2022-05-01","2022-05-08","2022-05-15","2022-05-22","2022-05-29","2022-06-05",
                          "2022-06-12","2022-06-19","2022-06-26","2022-07-03","2022-07-10","2022-07-17",
                          "2022-07-24","2022-07-31","2022-08-07"))
asrm_dat<-as.data.frame(cbind(as.numeric(as.character(asrm_val)),asrmdate,asrmdate.class))

#plot asrm scores (mania)
ggplot(asrm_dat,aes(rev(asrmdate),asrm_val,group=1))+
  geom_line()+
  geom_hline(yintercept=5,col="orange")+
  geom_point()+
  scale_y_continuous(name="Mania",limits=c(0,12),breaks=c(0,2,4,6,8,10,12))+
  scale_x_discrete(name="Date",labels=asrmdate)+
  theme(axis.title=element_text(size=18))+
  theme(axis.text=element_text(angle=90,size=12))

###depression
qids_val<-c(4,6,2,12,19,9,6,7,3,4,3,8,9,7,9)
qids_date<-c("May 1 2022", "May 8 2022","May 15 2022",'May 22 2022',"May 29 2022","June 5 2022","June 12 2022",
            "June 19 2022","June 26 2022","July 3 2022","July 10 2022","July 17 2022","July 24 2022","July 31 2022",
            "August 7 2022")
qids_date.class<-as.Date(c("2022-05-01","2022-05-08","2022-05-15","2022-05-22","2022-05-29","2022-06-05",
                          "2022-06-12","2022-06-19","2022-06-26","2022-07-03","2022-07-10","2022-07-17",
                          "2022-07-24","2022-07-31","2022-08-07"))
qids_dat<-as.data.frame(cbind(as.numeric(as.character(qids_val)),qids_date,qids_date.class))

#plot qids_ scores (Depression)
ggplot(qids_dat,aes(qids_date.class,qids_val,group=1))+
  geom_line()+
  geom_hline(yintercept=10,col="orange")+
  geom_hline(yintercept=16,col="red")+
  scale_y_continuous(name="Depression",limits=c(0,24),breaks=c(0,4,8,12,16,20,24)) +
  geom_point()+
  scale_x_discrete(name="Date",labels=qids_date)+
  theme(axis.title=element_text(size=18))+
  theme(axis.text=element_text(angle=90,size=12))

######################################################
########## GRAPH 5: Sleep & Appointments #############
######################################################

#create 1ce per day variables
set.seed(5)
slpqual<-as.numeric(as.character(c(rtruncnorm(100,a=0, b=12, mean=7,sd=2.2))))
slpdur<-as.numeric(as.character(c(rtruncnorm(100,a=0, b=100, mean=40,sd=18))))
slptime<-c(1:100)
slpdata<-as.data.frame(cbind(slptime,slpqual,slpdur))

#insert missing
c_names1 = c("slpqual", "slpdur")
prc_missing1 = 0.24 #corresponding to the 76% compliance rate
n_remove1 = prc_missing1*nrow(slpdata)

slpdata_mis<-slpdata %>%
  gather(var,value,-slptime) %>%                     #reshape data
  sample_frac(1)%>%
  group_by(var)%>%
  mutate(value=ifelse(var%in% c_names&row_number()<=n_remove,NA,value))%>%
  spread(var,value)                               #reshape to original format

lables.main.slp<-c("time","Sleep duration", "Sleep quality")
lables.under.slp<-c("time","0h","very bad")
lables.above.slp<-c("time","12h or more","very good")

d3<-as.matrix(slpdata_mis)

#now we make a massive line graph, plotting the items across all weeks
#we also highlight weeks with elevated mania or depression scores
for(i in 2:3){
  plot(d3[,1], type="o",d3[,i],pch=20,lwd=1.1, main=lables.main.slp[i], xlab="", ylab="", xaxt='n', yaxt='n', ylim=c(0, 12),cex.main=1)
  mtext(lables.under.slp[i], side=2, line=0.3, adj=0, cex=0.8);mtext(lables.above.slp[i], side=2, line=0.3, adj=1, cex=0.8)
  #to make grey transparent lines for each week
  abline(v=slptime[1],col=adjustcolor("black",alpha.f=0.4));abline(v=slptime[8],col=adjustcolor("black",alpha.f=0.4));
  abline(v=slptime[15],col=adjustcolor("black",alpha.f=0.4));abline(v=slptime[22],col=adjustcolor("black",alpha.f=0.4));
  abline(v=slptime[29],col=adjustcolor("black",alpha.f=0.4));abline(v=slptime[36],col=adjustcolor("black",alpha.f=0.4));
  abline(v=slptime[43],col=adjustcolor("black",alpha.f=0.4));abline(v=slptime[50],col=adjustcolor("black",alpha.f=0.4));
  abline(v=slptime[57],col=adjustcolor("black",alpha.f=0.4));abline(v=slptime[64],col=adjustcolor("black",alpha.f=0.4));
  abline(v=slptime[71],col=adjustcolor("black",alpha.f=0.4));abline(v=slptime[78],col=adjustcolor("black",alpha.f=0.4));
  abline(v=slptime[85],col=adjustcolor("black",alpha.f=0.4));abline(v=slptime[92],col=adjustcolor("black",alpha.f=0.4));
  abline(v=slptime[99],col=adjustcolor("black",alpha.f=0.4));abline(v=slptime[106],col=adjustcolor("black",alpha.f=0.4));
  abline(v=slptime[113],col=adjustcolor("black",alpha.f=0.4));abline(v=slptime[120],col=adjustcolor("black",alpha.f=0.4));
  abline(v=slptime[127],col=adjustcolor("black",alpha.f=0.4));
  #to assign labels to each week
  mtext(asrmdate[1], side=1,line=0.3,at=slptime[1],cex=0.8,las=3);
  mtext(asrmdate[2], side=1,line=0.3,at=slptime[8],cex=0.8,las=3);mtext(asrmdate[3], side=1,line=0.3,at=slptime[15],cex=0.8,las=3);
  mtext(asrmdate[4], side=1,line=0.3,at=slptime[22],cex=0.8,las=3);mtext(asrmdate[5], side=1,line=0.3,at=slptime[29],cex=0.8,las=3);
  mtext(asrmdate[6], side=1,line=0.3,at=slptime[36],cex=0.8,las=3);mtext(asrmdate[7], side=1,line=0.3,at=slptime[43],cex=0.8,las=3);
  mtext(asrmdate[8], side=1,line=0.3,at=slptime[50],cex=0.8,las=3);mtext(asrmdate[9], side=1,line=0.3,at=slptime[57],cex=0.8,las=3);
  mtext(asrmdate[10], side=1,line=0.3,at=slptime[64],cex=0.8,las=3);mtext(asrmdate[11], side=1,line=0.3,at=slptime[71],cex=0.8,las=3);
  mtext(asrmdate[12], side=1,line=0.3,at=slptime[78],cex=0.8,las=3);mtext(asrmdate[13], side=1,line=0.3,at=slptime[85],cex=0.8,las=3);
  mtext(asrmdate[14], side=1,line=0.3,at=slptime[92],cex=0.8,las=3);mtext(asrmdate[15], side=1,line=0.3,at=slptime[99],cex=0.8,las=3);
  mtext(asrmdate[16], side=1,line=0.3,at=slptime[106],cex=0.8,las=3);mtext(asrmdate[17], side=1,line=0.3,at=slptime[113],cex=0.8,las=3);
  mtext(asrmdate[18], side=1,line=0.3,at=slptime[120],cex=0.8,las=3);mtext(asrmdate[18], side=1,line=0.3,at=slptime[127],cex=0.8,las=3);
  #to make lines for depression and mania
  abline(v=slptime[29],col="darkblue",lwd=3);
  abline(v=slptime[85],col="red",lwd=3);
  mtext("Depression",side=3,line=0.3,at=slptime[22],cex=0.8)
  mtext("(Hypo)mania",side=3,line=0.3,at=slptime[82],cex=0.8)
  #transparant lines
  abline(v=slptime[22], col=adjustcolor("blue",alpha.f=0.1),lwd=90);
  abline(v=slptime[82], col=adjustcolor("red",alpha.f=0.1),lwd=44);}
  
######################################################
############# GRAPH 6: Mood variables ################
######################################################

#plot with kernel smoothing
nboot=1000  #SPECIFY number of bootstrap samples for bagging
nstable=30  #SPECIFY number of sequential time points that is hypothesized to be stable
linemat<-matrix(NA, nrow=nrow(d4), ncol=5) #make empty matrix
d4<-as.matrix(simdata_mis)
d5<-as.matrix(cbind(simdata$time,simdata$beepno,simdata$date,simdata$dayno,simdata$simvar1,simdata$simvar2,simdata$simvar3,simdata$simvar4,simdata$simvar5))

#again we make massive line graphs, plotting the items across all weeks
#we also highlight weeks with elevated mania or depression scores
#and we plot a Kernel smoothing line, to show trends in the data
for(i in 5:9){
  plot(d4[,3], type="l",d4[,i],pch=20,lwd=1.1, main=lables.main[i-1], xlab="", ylab="", xaxt='n', yaxt='n', ylim=c(0, 100),cex.main=1)
  mtext(lables.under[i-1], side=2, line=0.3, adj=0, cex=0.8);mtext(lables.above[i-1], side=2, line=0.3, adj=1, cex=0.8)
  #to make grey transparent lines for each week
  abline(v=date[1],col=adjustcolor("black",alpha.f=0.4));abline(v=date[36],col=adjustcolor("black",alpha.f=0.4));
  abline(v=date[71],col=adjustcolor("black",alpha.f=0.4));abline(v=date[106],col=adjustcolor("black",alpha.f=0.4));
  abline(v=date[141],col=adjustcolor("black",alpha.f=0.4));abline(v=date[176],col=adjustcolor("black",alpha.f=0.4));
  abline(v=date[211],col=adjustcolor("black",alpha.f=0.4));abline(v=date[246],col=adjustcolor("black",alpha.f=0.4));
  abline(v=date[281],col=adjustcolor("black",alpha.f=0.4));abline(v=date[316],col=adjustcolor("black",alpha.f=0.4));
  abline(v=date[351],col=adjustcolor("black",alpha.f=0.4));abline(v=date[386],col=adjustcolor("black",alpha.f=0.4));
  abline(v=date[421],col=adjustcolor("black",alpha.f=0.4));abline(v=date[456],col=adjustcolor("black",alpha.f=0.4));
  abline(v=date[491],col=adjustcolor("black",alpha.f=0.4));
  #to assign labels to each week
  mtext(asrmdate[1], side=1,line=0.3,at=date[1],cex=0.8,las=3);
  mtext(asrmdate[2], side=1,line=0.3,at=date[36],cex=0.8,las=3);mtext(asrmdate[3], side=1,line=0.3,at=date[71],cex=0.8,las=3);
  mtext(asrmdate[4], side=1,line=0.3,at=date[106],cex=0.8,las=3);mtext(asrmdate[5], side=1,line=0.3,at=date[141],cex=0.8,las=3);
  mtext(asrmdate[6], side=1,line=0.3,at=date[176],cex=0.8,las=3);mtext(asrmdate[7], side=1,line=0.3,at=date[211],cex=0.8,las=3);
  mtext(asrmdate[8], side=1,line=0.3,at=date[246],cex=0.8,las=3);mtext(asrmdate[9], side=1,line=0.3,at=date[281],cex=0.8,las=3);
  mtext(asrmdate[10], side=1,line=0.3,at=date[316],cex=0.8,las=3);mtext(asrmdate[11], side=1,line=0.3,at=date[351],cex=0.8,las=3);
  mtext(asrmdate[12], side=1,line=0.3,at=date[386],cex=0.8,las=3);mtext(asrmdate[13], side=1,line=0.3,at=date[421],cex=0.8,las=3);
  mtext(asrmdate[14], side=1,line=0.3,at=date[456],cex=0.8,las=3);mtext(asrmdate[15], side=1,line=0.3,at=date[491],cex=0.8,las=3);
  #to make lines for depression and mania
  abline(v=date[141],col="darkblue",lwd=3);
  abline(v=date[421],col="red",lwd=3);
  mtext("Depression",side=3,line=0.3,at=date[108],cex=0.8)
  mtext("(Hypo)mania",side=3,line=0.3,at=date[405],cex=0.8)
  #transparant lines
  abline(v=date[108], col=adjustcolor("blue",alpha.f=0.1),lwd=110);
  abline(v=date[405], col=adjustcolor("red",alpha.f=0.1),lwd=58);
  
  ll<- matrix(NA, nrow=length(d5[,3]), ncol=nboot) 
  
  #bootstrap loop
  for(j in 1:nboot){
    bootsample<-d5[sample(nrow(d5),size=length(d5[,3]),replace=TRUE),] #taking bootstrap samples
    bootsample<-bootsample[order(bootsample[,3]),] #ordering the bootstrap samples by time
    lo<-loess(bootsample[,i]~d5[,3], span=(nstable/length(d5[,3])), degree=1, family="symmetric")
    ll[,j]<-lo$fitted
  }
  lines(d5[,3], apply(ll,1,mean), col="red", lwd=2)            #robust bagged loess line
  
  #create a matrix with the bootstrapped lines
  linemat[,i-4]<-apply(ll,1,mean)}

######################################################
########### GRAPH 7: Indicator variables #############
######################################################

#in the last step we created a matrix with the bootstrapped lines
#now we save them in a dataframe, so we can plot the Kernel lines seperately
datline<-as.data.frame(linemat)
datline$date<-simdata_mis$date

#this 'participant' had no indicators for depression, but did show indicators for (hypo)mania

#create the plot
plot(datline[,3]~datline$date,type="l", xlab="", ylab="", xaxt='n', yaxt='n',ylim=c(0,100),col="deeppink1",lwd=3,cex.main=1)
lines(datline[,4]~datline$date,col="orange",lwd=3) 
lines(datline[,5]~datline$date,col="chartreuse3",lwd=3)
#to make grey transparent lines for each week
abline(v=date[1],col=adjustcolor("black",alpha.f=0.4));abline(v=date[36],col=adjustcolor("black",alpha.f=0.4));
abline(v=date[71],col=adjustcolor("black",alpha.f=0.4));abline(v=date[106],col=adjustcolor("black",alpha.f=0.4));
abline(v=date[141],col=adjustcolor("black",alpha.f=0.4));abline(v=date[176],col=adjustcolor("black",alpha.f=0.4));
abline(v=date[211],col=adjustcolor("black",alpha.f=0.4));abline(v=date[246],col=adjustcolor("black",alpha.f=0.4));
abline(v=date[281],col=adjustcolor("black",alpha.f=0.4));abline(v=date[316],col=adjustcolor("black",alpha.f=0.4));
abline(v=date[351],col=adjustcolor("black",alpha.f=0.4));abline(v=date[386],col=adjustcolor("black",alpha.f=0.4));
abline(v=date[421],col=adjustcolor("black",alpha.f=0.4));abline(v=date[456],col=adjustcolor("black",alpha.f=0.4));
abline(v=date[491],col=adjustcolor("black",alpha.f=0.4));
#to assign labels to each week
mtext(asrmdate[1], side=1,line=0.3,at=date[1],cex=0.8,las=3);
mtext(asrmdate[2], side=1,line=0.3,at=date[36],cex=0.8,las=3);mtext(asrmdate[3], side=1,line=0.3,at=date[71],cex=0.8,las=3);
mtext(asrmdate[4], side=1,line=0.3,at=date[106],cex=0.8,las=3);mtext(asrmdate[5], side=1,line=0.3,at=date[141],cex=0.8,las=3);
mtext(asrmdate[6], side=1,line=0.3,at=date[176],cex=0.8,las=3);mtext(asrmdate[7], side=1,line=0.3,at=date[211],cex=0.8,las=3);
mtext(asrmdate[8], side=1,line=0.3,at=date[246],cex=0.8,las=3);mtext(asrmdate[9], side=1,line=0.3,at=date[281],cex=0.8,las=3);
mtext(asrmdate[10], side=1,line=0.3,at=date[316],cex=0.8,las=3);mtext(asrmdate[11], side=1,line=0.3,at=date[351],cex=0.8,las=3);
mtext(asrmdate[12], side=1,line=0.3,at=date[386],cex=0.8,las=3);mtext(asrmdate[13], side=1,line=0.3,at=date[421],cex=0.8,las=3);
mtext(asrmdate[14], side=1,line=0.3,at=date[456],cex=0.8,las=3);mtext(asrmdate[15], side=1,line=0.3,at=date[491],cex=0.8,las=3);
#to make lines for depression and mania
abline(v=date[141],col="darkblue",lwd=3);
abline(v=date[421],col="red",lwd=3);
mtext("Depression",side=3,line=0.3,at=date[108],cex=0.8)
mtext("(Hypo)mania",side=3,line=0.3,at=date[405],cex=0.8)
#transparant lines
abline(v=date[108], col=adjustcolor("blue",alpha.f=0.1),lwd=110);
abline(v=date[405], col=adjustcolor("red",alpha.f=0.1),lwd=58);
#legend
legend("topleft",c("Agitated","Easily distracted","Thoughts racing"), 
       lty=c(1,1), lwd=2,col=c("deeppink1","orange","chartreuse3"))

######################################################
######### GRAPH 8: VAR models (optional) #############
######################################################

#generate stationary variables
phys.act<-rtruncnorm(500,a=0, b=100, mean=33,sd=22)
cheerful<-rtruncnorm(500,a=0, b=100, mean=49,sd=17)
                     
#check SDs >10
sd(as.numeric(as.character(phys.act)),na.rm=T)
sd(as.numeric(as.character(cheerful)),na.rm=T)

#stationarity check
plot(as.numeric(as.character(phys.act)),type="l")
plot(as.numeric(as.character(cheerful)),type="l")

#save the variables in a dataframe
autovarmod<-as.data.frame(cbind(phys.act,cheerful))
colnames(autovarmod)[1:2]<-c("active","cheerful")

#run the autovarCore models
models_found<-autovar(ef_nee, selected_column_names = c("active","cheerful"),
                      significance_levels = c(0.05,0.01,0.005), #default
                      test_names = c('portmanteau',
                                     'portmanteau_squared',
                                     'skewness'), #default
                      criterion = 'AIC', #default
                      imputation_iterations = 30, #default
                      measurements_per_day=5)

#check all models for their significance values
summary(models_found[[1]]$varest)
summary(models_found[[2]]$varest)
summary(models_found[[3]]$varest)
summary(models_found[[4]]$varest)
